# Supplementary material for: Ecophysiological Leaf Traits of Forty-Seven Woody Species under Long-Term Acclimation in a Botanical Garden
Source: Plants (Basel). 2022 Mar 9;11(6):725. doi: 10.3390/plants11060725 (PMC8954897; doi:10.3390/plants11060725)
Supplement: Supplementary file 1 [file plants-11-00725-s001.zip]

Archive with 1 entries (1 files):
- plants-1588191-supplementary.pdf
